# Supplementary material for: Malpighian tubules of Rhodnius prolixus: More than post-prandial diuresis
Source: Front Insect Sci. 2023 Mar 30;3:1167889. doi: 10.3389/finsc.2023.1167889 (PMC10926411; doi:10.3389/finsc.2023.1167889)
Supplement: Supplementary file 2 [file DataSheet_2.xlsx]

## Sheet: RNA-seq metric
Summary of RNA-seq metrics from R. prolixus transcriptomes for Malpighian tubules under unfed (UFC) and fed condition, 3 h post blood meal (3 h PBM)
Sample name	Raw reads	Clean reads	Raw bases (G)	Clean bases (G)	Error rate(%)	Q20(%)	Q30(%)	GC content(%)
MT_UFC1	20598864	20275008	6.2	6.1	0.03	97.53	93.02	36.71
MT_UFC2	21491756	21176315	6.4	6.4	0.03	97.44	92.83	36.73
MT_UFC3	20778291	20450436	6.2	6.1	0.03	97.18	92.33	36.77
MT_3 h PBM1	21359406	20685783	6.4	6.2	0.02	98.88	96.03	38.34
MT_3 h PBM2	20569617	19998404	6.2	6	0.02	98.8	95.79	37.74
MT_3 h PBM3	22049897	21470129	6.6	6.4	0.02	98.79	95.79	37.24
Supplementary Worksheet 1. RNA-seq metrics from R. prolixus transcriptomes and details of transcript expression in samples obtained from Malpighian tubules from unfed (UFC) insects and insects 3 h post blood meal (PBM). Columns are: the gene name we are assigning; VectorBase code – the official gene number in the RproC3 genome assembly; MT_UFC and MT_3 h PBM, the readcount after normalization; Lo…

## Sheet: Immune Regulators
Immune Effector Molecules	VectorBase code	readcount_MT_3 h PBM	readcount_MT_UFC	log2FoldChange	padj	significant		Imd pathway	VectorBase code	readcount_MT_3 h PBM	readcount_MT_UFC	log2FoldChange	padj	significant
Melanization								Fas-associated Death Domain (FADD)	RPRC013858	193.162	323.491	-0.676423	1.94e-06	TRUE
Prophenoloxidase (PPO)	RPRC012380	165.493	40.976	2.07887	0.000104713	TRUE		Caspar	RPRC001459	752.504	1291.19	-0.713022	4.33e-06	TRUE
Nitric oxide								Ubc13 (aka Bendless)	RPRC011790	412.712	448.028	-0.0584336	0.78392	FALSE
Nitric Oxide Synthase (NOS)	RPRC003886	95.4783	16.1847	2.62636	0.0121895	TRUE		Iap2	RPRC007068	127.387	90.5533	0.561972	0.0231188	TRUE
Reactive oxygen species								Ubc5 (aka Effete)	RPRC005317	1710.2	2361.7	-0.403479	0.00902439	TRUE
Duox (Dual oxidase)	RPRC004883	47.7383	5.76813	3.11229	0.0365433	TRUE		Relish	RPRC017358	341.028	357.022	-0.00623661	0.977263	FALSE
NADPH oxidase 5 (Nox5)	RPRC008329	50.5883	65.9348	-0.329001	0.569402	FALSE		Tak1	RPRC014191	77.0441	75.938	0.0899206	0.796543	FALSE
Phospholipase C-β	RPRC014327	1364.26	1932.95	-0.440924	0.00581751	TRUE		Uev1A	RPRC011375	1449.21	1768.65	-0.225344	0.293997	TRUE
Peptidoglycan binding proteins and Gram-negative bacteria-binding proteins
GNBP-like	RPRC003210	259.466	7.13994	5.25123	7.72e-08	TRUE		Toll signaling pathway	VectorBase code	readcount_MT_3 h PBM	readcount_MT_UFC	log2FoldChange	padj	significant
								Cactus	RPRC017349	609.949	343.314	0.893827	1.9e-07	TRUE
Antimicrobial peptides	VectorBase code	readcount_MT_3 h PBM	readcount_MT_UFC	log2FoldChange	padj	significant		Pelle	RPRC005685	230.225	318.19	-0.407351	0.0175614	TRUE
defensine A (DEF A)	RPRC012185	6.72972	0.40916	3.98765	0.196632	FALSE		Spz	RPRC002634	58.9706	13.0873	1.12787	0.0400866	TRUE
defensine B (DEF B)	RPRC004803	4.05595	0	4.2263	0.104014	FALSE		Tube	RPRC005871	71.8957	107.097	-0.517571	0.0503043	FALSE
defensine C (DEF C)	RPRC012184	77.8431	2.48756	5.03291	1.16e-05	TRUE		Dorsal	RPRC003790	28.301	23.2343	0.36019	0.610763	FALSE
Prolixicin	RPRC013002	918.501	33.7932	4.82994	2.02e-18	TRUE		Myd88	RPRC009785	39.92	43.9241	-0.652039	0.26953	FALSE
Lysozyme-A	RPRC015442	1909.98	1260.32	0.662837	0.033404	TRUE		Persephone	RPRC010532	60.5651	38.7714	0.529906	0.264521	TRUE
Lysozyme-B	RPRC015440	1288.6	8.39256	7.3288	3.98e-06	TRUE		Spätzle	RPRC002634	58.9706	28.2758	1.12787	0.0400866	TRUE
Lysozyme (fragement)	RPRC015441	13.7806	0	5.97878	0.0015328	TRUE
Lysozyme (fragement)	RPRC000905	36.1319	13.7568	1.45048	0.0853619	FALSE		Jak-STAT signaling pathway	VectorBase code	readcount_MT_3 h PBM	readcount_MT_UFC	log2FoldChange	padj	significant
								Socs	RPRC002037	218.476	141.973	0.682527	0.00978946	TRUE
RNAi pathway related genes	VectorBase code	readcount_MT_3 h PBM	readcount_MT_UFC	log2FoldChange	padj	significant		Cbl	RPRC010957	129.746	83.5885	0.704035	0.00627577	TRUE
Dicer family								Shp	RPRC004483	387.157	344.666	0.22655	0.174425	FALSE
Dicer I	RPRC002485	202.375	192.85	0.133083	0.574654	FALSE		Pias	RPRC002055	378.411	215.069	0.88106	0.0927028	FALSE
Dicer II	RPRC013872	511.712	433.594	0.304989	0.280555	FALSE		Peroxidasin	RPRC004965	293.243	343.38	-0.161162	0.37117	FALSE
Drosha	RPRC013112	284.312	276.412	0.100341	0.562058	FALSE		Jak	RPRC012987	161.387	115.153	0.544345	0.0769606	FALSE
RISC components								Stat	RPRC006502	414.496	389.476	0.149685	0.592397	FALSE
Argonaute 1	RPRC013696	64.2055	82.9921	-0.306126	0.36315	FALSE		Cis	RPRC001962	1009.86	92.8423	3.5052	1.23e-31	TRUE
Argonaute 2	RPRC002460	417.741	223.3	0.906402	0.00566623	TRUE		Stam	RPRC015396	764.085	789.769	0.0135753	0.913371	FALSE
Argonaute 3	RPRC013054	117.734	83.8096	0.505628	0.0407568	TRUE		LDHA	RPRC014947	130.604	60.1813	1.17755	0.036377	TRUE
PIWI	RPRC000252	22.2402	0.391137	5.70461	0.0660834	FALSE		PDK-1	RPRC013269	362.916	481.227	-0.347587	0.189784	TRUE
Armitage	RPRC000215	378.589	187.89	1.01412	0.0522842	FALSE		PDH	RPRC010464	835.025	871.19	0.000405984	0.998978	FALSE
dsRBM-containing proteins								PDH	RPRC009715	288.653	228.467	0.401996	0.350197	FALSE
Loqs	RPRC000198	213.171	102.958	1.05487	3.72e-07	TRUE		PDH	RPRC015074	599.972	482.905	0.375748	0.0402352	TRUE
R2D2	RPRC000119	609.216	1354.07	-1.15509	1.26e-09	TRUE		ANGPT	RPRC011478	17.239	4.16192	2.12613	0.17128	FALSE
Pasha	RPRC000304	308.449	360.991	-0.22432	0.621599	FALSE		PAI-1	RPRC004932	52.0336	23.7173	1.19064	0.026525	TRUE
								GLUT	RPRC014535	133.019	129.114	0.112462	0.689373	FALSE
								Hexokinase1	RPRC003961	952.009	1712.54	-0.785381	0.00202899	TRUE
								PFKL	RPRC011744	811.716	538.557	0.657382	0.000269895	TRUE
								Enolase (ENO)	RPRC013484	19626.2	30445.9	-0.570462	0.104097	FALSE
								ALDOA	RPRC009816	12552.1	22600.5	-0.785246	0.00348407	TRUE
								PGK1	RPRC011161	1429.91	1555.7	-0.0598582	0.745871	FALSE
								PFK2	RPRC005099	2157.18	1029.57	1.12953	2.26e-06	TRUE

## Sheet: Xenobiotic Detoxification
Xenobiotic Detoxification Phase I	VectorBase code	readcount_MT_3 h PBM	readcount_MT_UFC	log2FoldChange	padj	significant
Carboxylesterase (CEs)
Acetylcholinesterase	RPRC000482	860.574	1114.76	-0.311546	0.55439	FALSE
	RPRC003013	6.41807	4.14345	0.71626	0.750982	FALSE
Esterase	RPRC007702	12.0175	0	5.78152	0.0574044	FALSE
	RPRC001592	106.354	67.6439	0.714067	0.433112	FALSE
	RPRC008235	0.97349	ND	ND	ND	ND
	RPRC001239	3.60616	2.09096	0.870455	0.533949	FALSE
	RPRC008217	ND	ND	ND	ND	ND
	RPRC004681	0.429241	0	1.06848	1	FALSE
	RPRC003564	4.18893	1.65589	1.39272	0.217006	FALSE
	RPRC003565	38.4351	0	7.4536	1	FALSE
	RPRC010259	0.934966	0	2.07944	1	FALSE
	RPRC014627	3.86317	0	4.1453	0.291069	FALSE
	RPRC010267	0.429241	0	0.139823	1	FALSE
	RPRC003566	6.76825	1.2475	2.51437	0.214762	FALSE
	RPRC010263	1.71568	0	2.04874	1	FALSE
	RPRC007696	21.8455	15.8368	0.535478	0.368245	FALSE
	RPRC007700	9.32443	0.837564	3.56034	0.0577723	FALSE
	RPRC010228	9.01278	0.409164	4.40986	0.0454408	TRUE
	RPRC007698	20.3047	0	6.53709	0.00161811	TRUE
	RPRC010265	43.3155	8.30768	2.44956	0.0279017	TRUE
	RPRC010268	20.0734	0	6.52001	0.0038337	TRUE
	RPRC014623	4.48648	6.2203	-0.3727	0.798677	FALSE
	RPRC010260	ND	ND	ND	ND	ND
Xenobiotic Detoxification Phase II	VectorBase code	readcount_MT_3 h PBM	readcount_MT_UFC	log2FoldChange	padj	significant
UDP-glucuronosyltransferases (UGTs)	RPRC015029	1709.35	2876.43	-0.688565	0.003104	TRUE
	RPRC015024	18316.9	35929.8	-0.909015	0.00766181	TRUE
	RPRC015247	14.5028	0.830895	4.19601	0.0282333	TRUE
Glutathione S-transferases (GSTs)
Theta	RPRC009138	2.14621	0.409164	2.34925	1	FALSE
Theta	RPRC009617	71.0385	68.5877	0.109294	0.740056	FALSE
Theta	RPRC010411	ND	ND	ND	ND	ND
Theta	RPRC009358	509.016	633.339	-0.255547	0.133259	FALSE
Sigma	RPRC010609	394.862	591.546	-0.522126	0.230795	FALSE
Sigma	RPRC009365	737.636	93.7418	3.03942	1.35e-18	TRUE
Sigma	RPRC002917	439.078	698.732	-0.609815	0.012878	TRUE
Sigma	RPRC011128	940.812	1160.55	-0.241123	0.440608	FALSE
Sigma	RPRC011244	0.858483	0	1.99961	1	FALSE
Sigma	RPRC015269	24494.1	41926.3	-0.712285	0.0168083	TRUE
Sigma	RPRC007353	364.102	488.646	-0.366051	0.0257429	TRUE
Omega	RPRC007741	3093.62	2999.35	0.107821	0.709636	FALSE
Zeta	RPRC014626	1352.43	1887.55	-0.418762	0.163703	FALSE
Delta	RPRC013179	ND	ND	ND	ND	ND
microsomal	RPRC001773	267.863	280.818	-0.00982268	0.966119	FALSE

## Sheet: Cytochrome P450
Cytochrome P450 genes	VectorBase code	readcount_MT_3 h PBM	readcount_MT_UFC	log2FoldChange	padj	significant	clade
cytochrome P450 (CYP15A)	RPRC000513	0.760159	0.82016	-0.0169806	1	FALSE	CYP2
cytochrome P450 (CYP303A)	RPRC000592	3.89726	2.08833	0.963308	0.625953	FALSE	CYP2
cytochrome P450 (CYP306A)/Phantom-fragment	RPRC009372	1.93159	0	3.15267	1	FALSE	CYP2
cytochrome P450 (CYP307A)/spook	RPRC011241	53.0993	13.3044	2.06806	1	FALSE	CYP2
cytochrome P450 (CYP306A1)/Phantom-fragment	RPRC009377	0.934966	0	2.07944	1	FALSE	CYP2
cytochrome P450 (CYP18A1)	RPRC009370	ND	ND	ND	ND	ND	CYP2
cytochrome P450 (CYP6AJ)	RPRC000261	7.00213	2.06746	1.83998	0.417868	FALSE	CYP3
cytochrome P450 (CYP6AI)	RPRC000176	4344.79	6759.04	-0.574854	0.0057806	TRUE	CYP3
cytochrome P450 (CYP6AN)	RPRC008750	7.34457	10.3696	-0.446656	0.659618	FALSE	CYP3
cytochrome P450 (CYP6A)	RPRC002590	390.911	2124.33	-2.38002	4.08e-06	TRUE	CYP3
cytochrome P450 (CYP6AB)	RPRC013614	77.713	165.546	-1.03089	0.113496	FALSE	CYP3
cytochrome P450 (CYP6AA)	RPRC013613	13.1882	12.6576	0.128434	0.908541	FALSE	CYP3
cytochrome P450 (CYP6AC)	RPRC008431	81.7232	55.7346	0.609246	0.186509	FALSE	CYP3
cytochrome P450 (CYP6AE)	RPRC002146	113.158	120.89	-0.0359975	0.966306	FALSE	CYP3
cytochrome P450 (CYP6AFA)	RPRC008405	1833.22	2381.56	-0.314478	0.400678	FALSE	CYP3
cytochrome P450 (CYP6I)	RPRC005503	339.101	323.37	0.130131	0.713817	FALSE	CYP3
cytochrome P450 (CYP6G)	RPRC013597	288.944	397.815	-0.399474	0.256704	FALSE	CYP3
cytochrome P450 (CYP6P)	RPRC006739	28.3884	28.1225	0.0657527	0.929708	FALSE	CYP3
cytochrome P450 (CYP6Z)	RPRC006697	11523.6	15573.8	-0.371487	0.347122	FALSE	CYP3
cytochrome P450 (CYP6Y)	RPRC011370	470.821	820.817	-0.739545	0.121444	FALSE	CYP3
cytochrome P450 (CYP6B)	RPRC006536	260.343	240.286	0.177589	0.61663	FALSE	CYP3
cytochrome P450 (CYP6V)	RPRC000788	182.483	15.7119	3.68143	0.000285389	TRUE	CYP3
cytochrome P450 (CYP6w)	RPRC000234	62.1884	123.816	-0.93664	0.00126823	TRUE	CYP3
cytochrome P450 (CYP6M)	RPRC009032	9.60836	7.9507	0.512305	0.696848	FALSE	CYP3
cytochrome P450 (CYP6AL)	RPRC010496	738.613	908.56	-0.237701	0.56159	FALSE	CYP3
cytochrome P450 (CYP6Q)	RPRC004897	114.891	169.31	-0.501364	0.223989	FALSE	CYP3
cytochrome P450 (CYP6R)	RPRC004888	16.3146	2.89904	2.55386	0.20417	FALSE	CYP3
cytochrome P450 (CYP6I)	RPRC007864	1116.75	1840.75	-0.658632	0.0173054	TRUE	CYP3
cytochrome P450 (CYP6H)	RPRC007865	2244.42	3828.83	-0.70797	0.0445229	TRUE	CYP3
cytochrome P450 (CYP6J)	RPRC000320	348.54	621.629	-0.771805	3.63e-10	TRUE	CYP3
cytochrome P450 (6j1-like)	RPRC014313	29.264	17.0369	0.806648	0.199746	FALSE	CYP3
cytochrome P450 (CYP6X)	RPRC011368	467.438	805.118	-0.724915	0.00282621	TRUE	CYP3
cytochrome P450 (6a13-like)	RPRC011373	39.9553	50.4434	-0.278766	0.616739	FALSE	CYP3
cytochrome P450 (CYP6T)	RPRC000171	22.2916	18.8961	0.313569	0.749501	FALSE	CYP3
cytochrome P450 (6a14-like)	RPRC000005	26.5743	31.3245	-0.170927	0.793575	FALSE	CYP3
cytochrome P450 (6j1-like)	RPRC009053	387.371	455.86	-0.174885	0.517975	FALSE	CYP3
cytochrome P450 (CYP6F)	RPRC000046	133.095	148.003	-0.158476	0.605765	FALSE	CYP3
cytochrome P450 (CYP6AFB)	RPRC000795	1211.44	1659.16	-0.454589	0.102408	FALSE	CYP3
cytochrome P450 (6K1- like)	RPRC001357	0.934966	2.40415	-1.38942	0.573779	FALSE	CYP3
cytochrome P450 (6d3-like)	RPRC001358	0.876455	3.20912	-1.89655	0.346147	FALSE	CYP3
cytochrome P450 (6a14-like)	RPRC002591	133.064	230.934	-0.801758	0.0161868	TRUE	CYP3
cytochrome P450 (6a14-like)	RPRC002592	231.859	714.144	-1.62491	0.0013021	TRUE	CYP3
cytochrome P450 (6B5-like)	RPRC004242	2.10381	0.402484	2.27787	0.245824	FALSE	CYP3
cytochrome P450 (6j1-like)	RPRC004913	226.261	242.032	-0.101348	0.72316	FALSE	CYP3
cytochrome P450 (CYP6N)	RPRC007197	ND	ND	ND	ND	ND	CYP3
cytochrome P450 (CYP6AH)	RPRC007913	0	0.783456	-2.34104	0.560511	FALSE	CYP3
cytochrome P450 (CYP46S)	RPRC014138	133.233	2.4149	6.79588	7.73e-05	TRUE	CYP3
cytochrome P450 (CYP4X)	RPRC014201	2.24324	1.20404	3.37314	1	FALSE	CYP3
cytochrome P450 (CYP6AK)	RPRC014708	ND	ND	ND	ND	ND	CYP3
cytochrome P450 (CYP6O)	RPRC004305	252.679	106.882	1.30388	7.77e-07	TRUE	CYP3
cytochrome P450 (4c3-like)	RPRC015286	33.6633	14.6326	1.24404	0.360477	FALSE	CYP4
cytochrome P450 (4c3-like)	RPRC015287	56.7578	58.2105	0.0164155	0.983042	FALSE	CYP4
cytochrome P450 (CYP4G)	RPRC003227	66.9551	68.5013	0.0309964	0.962662	FALSE	CYP4
cytochrome P450 (CYP4GG)	RPRC013847	2.59213	0.833413	1.72693	0.400058	FALSE	CYP4
cytochrome P450 (CYP4V)	RPRC002974	94.7075	76.1636	0.378943	0.589701	FALSE	CYP4
cytochrome P450 (CYP4A)	RPRC000027	155.009	42.945	1.94564	0.00329486	TRUE	CYP4
cytochrome P450 (CYP4D)	RPRC004769	92.5496	119.696	-0.270787	0.545844	FALSE	CYP4
cytochrome P450 (CYP4E)	RPRC004731	242.828	231.248	0.134711	0.697062	FALSE	CYP4
cytochrome P450 (CYP4F)	RPRC004766	27.0769	14.6692	1.03149	0.340493	FALSE	CYP4
cytochrome P450 (CYP4H)	RPRC004733	621.16	452.474	0.521655	0.290632	FALSE	CYP4
cytochrome P450 (4C1-like)	RPRC004736	18.5664	30.7423	-0.635261	0.496399	FALSE	CYP4
cytochrome P450 (4C1-like)	RPRC009721	80.6446	159.095	-0.92742	0.0243547	TRUE	CYP4
cytochrome P450 (CYP4I)	RPRC013674	17.3039	1.64413	3.46063	0.204653	FALSE	CYP4
cytochrome P450 (CYP4T)	RPRC007952	0.526276	0	1.28489	1	FALSE	CYP4
cytochrome P450 (CYP4J)	RPRC009968	2.12565	0.413887	2.34396	1	FALSE	CYP4
cytochrome P450 (CYP4M)	RPRC005323	3.21931	0	3.88378	0.452195	FALSE	CYP4
cytochrome P450 (CYP4N)	RPRC010477	5.36552	0	4.6171	0.367066	FALSE	CYP4
cytochrome P450 (CYP4Z)	RPRC007953	0.974779	0	2.18025	1	FALSE	CYP4
cytochrome P450 (CYP4K)	RPRC009967	1.71697	0	2.98453	1	FALSE	CYP4
cytochrome P450 (CYP4O)	RPRC007948	37.0298	0.82016	5.55777	1	FALSE	CYP4
cytochrome P450 (CYP4S)	RPRC007309	8.51987	10.7817	-0.201745	0.899467	FALSE	CYP4
cytochrome P450 (CYP4GGG)	RPRC002481	ND	ND	ND	ND	ND	CYP4
cytochrome P450 (4C1-like)	RPRC002131	3.64855	0	4.06329	0.432006	FALSE	CYP4
cytochrome P450 (CYP4R)	RPRC007299	4.50703	0	4.36661	0.396349	FALSE	CYP4
cytochrome P450 (4g15-like)	RPRC007301	5.22021	4.99301	0.110609	0.94522	FALSE	CYP4
cytochrome P450 (CYP4C1)	RPRC005286	1.71697	0.41008	2.03331	1	FALSE	CYP4
cytochrome P450 (CYP4U)	RPRC013652	58.3144	0.426666	7.09326	1	FALSE	CYP4
cytochrome P450 (CYP4Q)	RPRC007304	1.28772	0	2.57471	1	FALSE	CYP4
cytochrome P450 (CYP4F2-like)	RPRC000172	0.760159	0	1.81802	1	FALSE	CYP4
cytochrome P450 (CYP4C1-like)	RPRC000196	4.36632	3.19495	0.475696	0.671316	FALSE	CYP4
cytochrome P450 (CYP4C)	RPRC000277	1.86993	0.402484	7.83081	1	FALSE	CYP4
cytochrome P450 (CYP4C1-like)	RPRC002132	2.57545	0	3.56408	1	FALSE	CYP4
cytochrome P450	RPRC003225	21.8232	1.19723	4.19605	0.0379518	TRUE	CYP4
cytochrome P450	RPRC003226	0.643862	0	1.59506	1	FALSE	CYP4
cytochrome P450	RPRC004758	31.7934	1.99091	4.00331	0.0271556	TRUE	CYP4
cytochrome P450	RPRC005136	16.3838	3.59403	2.20322	0.175528	FALSE	CYP4
cytochrome P450	RPRC005182	2.90379	1.18988	1.30067	0.474142	FALSE	CYP4
cytochrome P450	RPRC005184	28.0625	16.3568	0.78678	0.249075	FALSE	CYP4
cytochrome P450 (CYP4W)	RPRC007284	0.955517	0	2.15907	1	FALSE	CYP4
cytochrome P450 (CYP4P)	RPRC007300	36.8151	1.58896	4.53706	1	FALSE	CYP4
cytochrome P450	RPRC007305	11.3112	1.59918	2.83562	0.180212	FALSE	CYP4
cytochrome P450	RPRC007307	1.26717	0.402484	1.59687	1	FALSE	CYP4
cytochrome P450	RPRC007310	0.429241	0.403307	0.139785	1	FALSE	CYP4
cytochrome P450 (CYP4Y)	RPRC007947	14.3796	0	6.0358	0.226983	FALSE	CYP4
cytochrome P450	RPRC007949	ND	ND	ND	ND	ND	CYP4
cytochrome P450 (4D1-like)	RPRC008267	ND	ND	ND	ND	ND	CYP4
cytochrome P450 (301a1-like)	RPRC001745	33.1361	28.8836	0.282251	0.688051	FALSE	MIT
cytochrome P450 (CYP44A)	RPRC009414	858.657	215.844	2.0573	0.0438486	TRUE	MIT
cytochrome P450 (CYP302A)/ Diesmbodied	RPRC011595	78.5043	98.9618	-0.255595	0.615579	FALSE	MIT
cytochrome P450 (CYP315A)/ Shadow	RPRC006417	40.9756	40.2215	0.11789	0.828081	FALSE	MIT
cytochrome P450 (CYP334A)	RPRC007082	177.629	2.48135	6.22374	1	FALSE	MIT
cytochrome P450/Shade	RPRC006945	123.186	8.34152	3.66317	0.0127631	TRUE	MIT
cytochrome P450 (CYP12A2-like)	RPRC014382	0.876455	0.402484	1.00914	1	FALSE	MIT

## Sheet: ABC Transporters
ABC binding cassette transporters	VectorBase code	readcount_MT_3 h PBM	readcount_MT_UFC	log2FoldChange	padj	significant
Subfamily A
ABCA	RPRC013724	1866.16	1971.93	-0.0169545	0.940428	FALSE
ABCA	RPRC000298	33.5071	25.7167	0.45625	0.404113	FALSE
ABCA	RPRC000640	225.458	261.193	-0.152604	0.584463	FALSE
ABCA	RPRC002894	14.4959	0	6.04867	0.0537965	FALSE
ABCA	RPRC002907	191.838	2.09686	6.58236	1	FALSE
ABCA	RPRC012842	2.68917	3.32358	-0.232902	0.856726	FALSE
Subfamily B
ABCB	RPRC010031	1641.49	2135.79	-0.317715	0.0337658	TRUE
ABCB	RPRC012617	ND	ND	ND	ND	ND
ABCB	RPRC010422	3721.77	8242.56	-1.08418	9.62e-06	TRUE
ABCB	RPRC005587	198.8	380.876	-0.881069	0.000200494	TRUE
ABCB	RPRC007049	124.647	173.03	-0.402366	0.234015	FALSE
ABCB	RPRC015363	0.214621	0	-0.502404	1	FALSE
ABCB	RPRC013677	269.528	375.935	-0.418156	0.00219274	TRUE
ABCB	RPRC014145	12.448	1.2475	3.38179	0.318093	FALSE
Subfamily C
ABCC	RPRC001805	6508.35	12648	-0.89555	0.00153422	TRUE
ABCC	RPRC001175	211.062	196.195	0.16937	0.221437	FALSE
ABCC	RPRC001174	88.5718	84.0982	0.13402	0.598261	FALSE
ABCC	RPRC002516	2533.49	4044.26	-0.61205	0.00324686	TRUE
ABCC	RPRC002800	73.3148	1289645201	2.57313	1	FALSE
ABCC	RPRC008610	1602.33	2279.48	-0.446551	0.00500371	TRUE
ABCC	RPRC010766	25.1074	39.0754	-0.556847	0.303807	FALSE
ABCC	RPRC014597	102.566	75.6992	0.437611	0.0316731	TRUE
ABCC	RPRC014278	771.247	698.091	0.205553	0.120053	FALSE
Subfamily D
ABCD	RPRC013633	649.282	180.781	1.90623	5.54e-32	TRUE
ABCD	RPRC007159	1095.8	1759.22	-0.621245	0.000894349	TRUE
Subfamily E
ABCE	RPRC014798	725.537	820.683	-0.179728	0.161287	FALSE
Subfamily F
ABCF	RPRC004893	3476.97	9078.06	-1.3218	1.41e-08	TRUE
ABCF	RPRC004796	1312.04	3811.75	-1.47643	1.31e-09	TRUE
Subfamily G
ABCG	RPRC002190	153.068	15.3373	3.37693	1.33e-17	TRUE
ABCG	RPRC002302	4.28726	5.41454	-0.257857	0.767025	FALSE
ABCG	RPRC002303	2.94102	1.64333	0.877615	0.567378	FALSE
ABCG	RPRC004060	5.32054	14.067	-1.32517	0.0913087	FALSE
ABCG	RPRC010941	116.187	13.7591	3.1399	2.44e-12	TRUE
ABCG	RPRC012709	1.57883	2.49346	-0.5685	0.670485	FALSE
ABCG	RPRC014732	50.9602	81.0212	-0.598847	0.0553988	FALSE
Subfamily H
ABCH	RPRC006529	53.7444	4.14268	3.7652	0.000215804	TRUE
ABCH	RPRC001404	0.955517	0.831666	0.313463	0.889198	FALSE
ABCH	RPRC001408	31.7156	4.20551	2.98716	0.064545	FALSE
ABCH	RPRC002810	36.1468	31.321	0.280735	0.72181	FALSE
ABCH	RPRC002839	8.65615	6.25211	0.560479	0.540107	FALSE
ABCH	RPRC008027	285.055	361.262	-0.283525	0.175914	FALSE
ABCH	RPRC011760	599.922	730.829	-0.223835	0.33939	FALSE
ABCH	RPRC012399	4.93628	0	4.49728	0.251523	FALSE
ABCH	RPRC012378	77.156	69.5855	0.214245	0.711272	FALSE
ABCH	RPRC014873	5.00889	0.409164	3.56142	0.0264067	TRUE
ABCH	RPRC014874	7.28808	6.24621	0.296	0.691909	FALSE
ABCH	RPRC014892	20.5952	7.07633	1.60431	0.0152934	TRUE
ABCH	RPRC015131	38.6033	10.3445	1.97012	0.0144181	TRUE
ABCH	RPRC011789	25.108	0.831666	4.9817	1	FALSE
ABCH	RPRC012399	4.93628	0	4.49728	0.251523	FALSE

## Sheet: Peroxidases and Antioxidants
Peroxidases and Antioxidants	VectorBase code	readcount_MT_3 h PBM	readcount_MT_UFC	log2FoldChange	padj	significant
Heme peroxidase	RPRC005064	19.0646	12.0322	0.740584	0.440502	FALSE
	RPRC009148	16.2308	0	5.25139	0.0922433	TRUE
	RPRC004965	293.243	343.38	-0.161162	0.37117	FALSE
	RPRC000982	33.7873	4.98102	2.83087	1	FALSE
	RPRC006648	295.775	389.88	-0.336721	0.0178979	TRUE
	RPRC012385	1.0731	0.421731	1.37412	1	FALSE
	RPRC012999	21.5585	25.8024	-0.179063	0.830134	TRUE
	RPRC005268	325.572	609.545	-0.84547	0.000325458	TRUE
	RPRC013394	73.3075	59.4294	0.375134	0.481321	FALSE
	RPRC005064	19.0646	12.0322	0.740584	0.440502	FALSE
	RPRC008321	2.43602	0	3.47727	1	FALSE
Peroxiredoxin	RPRC015388	20245.3	38562.1	-0.86653	0.0159888	TRUE
	RPRC015401	1032.92	1226.08	-0.18527	0.323899	FALSE
Thioredoxin peroxidases (TrX)	RPRC012922	978.716	935.878	0.126408	0.359784	FALSE
	RPRC007595	697.054	964.252	-0.407429	0.0387644	TRUE
	RPRC011126	473.843	410.139	0.274421	0.254828	FALSE
Glutathione peroxidase (GPx)	RPRC015008	1238.38	1842.78	-0.51127	0.0327759	TRUE
	RPRC011108	497.095	342.75	0.599763	0.0138837	TRUE
Xanthine dehydrogenase (XDH)	RPRC011533	1527.6	4987.64	-1.4349	3.51323e-08	TRUE
Superoxide dismutase (sod)	RPRC004717	245.936	289.691	-0.173452	0.438534	FALSE
	RPRC011796	743.367	849.103	-0.130538	0.657263	FALSE
Catalase (Cat)	RPRC009934	1644.18	1875.65	-0.127374	0.174113	FALSE
	RPRC007907	1527.6	1716.88	-0.104505	0.391016	FALSE
RHBP	RPRC004408	4360.48	2597.61	0.810801	0.020222	TRUE

## Sheet: JH and Ec Signaling
Juvenile hormone (JH) signaling	VectorBase code	readcount_MT_3 h PBM	readcount_MT_UFC	log2FoldChange	padj	significant
Methoprene-tolerant (Met) -fragment	RPRC007000	91.8643	83.2068	0.213282	0.555269	FALSE
Kruppel (Kr-h1)	RPRC014398	8.31935	0	5.24307	0.00755564	TRUE
Acetyl-coa acetyltransferase, mitochondrial (ACoA-thiolase)	RPRC007496	1312.09	1283.75	0.0937114	0.781449	FALSE
3-Hydroxy-3-methylglutaryl-CoA synthase (HMGS)	RPRC007884	292.033	178.038	0.773856	8.67e-05	TRUE
Mevalonate kinase (MevKin)	RPRC014277	194.535	196.391	0.0550073	0.803119	FALSE
Phosphomevalonate kinase (P-MevKin)	RPRC006212	308.775	388.451	-0.264902	0.171141	FALSE
Diphosphomevalonate decarboxylase (PP-MevDec)	RPRC012093	266.979	294.224	-0.0829651	0.671568	FALSE
Isopentenyl diphosphate synthase (IPPI)	RPRC003718	84.1974	51.1284	0.783737	0.017694	TRUE
Farnesyl diphosphate synthase (FPPS)	RPRC014226	821.966	1372.85	-0.678362	0.0282816	TRUE
Farnesyl pyrophosphatase (FPPase)	RPRC004412	95.4176	75.7595	0.397468	0.206602	FALSE
Farnesol dehydrogenase (FOLD)	RPRC010547	1001.03	1952.21	-0.901728	0.00357986	TRUE
farnesal dehydrogenase (FALDH)	RPRC002910	1093.72	1412.32	-0.306926	0.207769	FALSE
JH epoxide hydrolase (JHEH)	RPRC009604	3798.06	5790.83	-0.545459	0.0696052	FALSE
Juvenile hormone acid methyltransferase (JHAMT)-like	RPRC004476	37.7487	8.35999	2.23735	0.0389909	TRUE
Juvenile hormone acid methyltransferase (JHAMT)-like	RPRC011659	1.05255	8.69832	-3.01494	0.0646297	FALSE
Methyl farneseoate epoxidase (Epox)	RPRC000513	ND	ND	ND	ND	ND
Ecdysteroids (Ec) signaling	VectorBase code	readcount_MT_3 h PBM	readcount_MT_UFC	log2FoldChange	padj	significant
Ec receptor (EcR)	RPRC014174	93.8315	21.6479	2.18445	0.0130969	TRUE
Ultra spiracle protein (USP)	RPRC013330	294.553	97.7491	1.65801	6.56e-05	TRUE
Br-C	RPRC003967	134.692	218.799	-0.706784	3.04e-05	TRUE
FTZ-F1	RPRC002968	239.684	362.89	-0.604731	0.000124259	TRUE
HR3	RPRC003681	6.3403	0	4.85948	0.225765	FALSE
HR4	RPRC012796	91.804	41.2965	1.14759	0.00279089	TRUE
E75B	RPRC000853	214.53	352.51	-0.653981	0.00172443	TRUE
E74-like	RPRC007565	106.234	108.972	-0.0431418	0.924886	FALSE
E78C	RPRC009045	3.64855	0	4.06329	0.432006	FALSE
Ec 26-hydroxylase	RPRC009370	100.828	0	3.66317	0.0127631	TRUE
Neverland	RPRC001631	ND	ND	ND	ND	ND
spook (spo)	RPRC011241	53.0993	13.2774	2.06806	1	FALSE
Phantom (phm) - frgamnet	RPRC009372	1.93159	0	3.15267	1	FALSE
Phantom (phm) - frgamnet	RPRC009377	0.934966	0	2.07944	1	FALSE
Diesmbodied (dib)	RPRC011595	78.5043	98.9618	-0.255595	0.615579	FALSE
Shadow (sad)	RPRC006417	40.9756	40.2215	0.11789	0.828081	FALSE
Shade	RPRC006945	123.186	8.34152	3.66317	0.0127631	TRUE

## Sheet: Circadian Rhythm
Circadian rhythm genes	VectorBase code	readcount_MT_3 h PBM	readcount_MT_UFC	log2FoldChange	padj	significant
timeless (tim)	RPRC008008	316.73	259.58	0.347285	0.326324	FALSE
period (per)	RPRC000427	965.491	1304.54	-0.372188	0.138205	FALSE
Clock (Clk)	RPRC002110	201.671	136.618	0.633143	0.257337	FALSE
Cycle (cyc)	RPRC000556	26.5596	37.2783	-0.443253	0.381504	FALSE
vrille (vri)	RPRC000393	112.208	169.05	-0.536759	0.132559	FALSE
PAR-domain protein 1 (Pdp1)	RPRC000236	344.404	240.847	0.576526	0.0536314	FALSE
clockwork orange (cwo)	RPRC000455	467.526	101.829	2.25906	2.2e-29	FALSE
Glycogen synthase kinase 3 (GSK3)	RPRC000333	920.19	599.78	0.682284	0.012463	TRUE
casein kinase 1 gamma (ck1γ)	RPRC011511	252.466	155.61	0.764264	0.14806	FALSE
casein kinase 1 epsilon (ck1ε)	RPRC000167	399.97	265.443	0.656667	0.0264408	TRUE
Casein kinase 2 alpha subunit (ck2α)	RPRC003853	283.29	119.784	1.3145	0.00801914	TRUE
Casein kinase 2 alpha subunit (ck2α)	RPRC010391	247.951	134.199	0.952083	0.0148159	TRUE
Casein kinase 2 beta subunit (ck2β)	RPRC007812	1419.96	3064.74	-1.04737	0.000100729	TRUE
serine/threonine protein phosphatase 2a (Pp2a)	RPRC000584	5698.17	8878.43	-0.576614	0.0198136	TRUE
serine/threonine-protein phosphatase 1 alpha (Pp1a)	RPRC000214	237.895	151.982	0.710724	0.00836462	TRUE
serine/threonine-protein phosphatase 1 alpha (Pp1a)	RPRC002352	3786	5381.97	-0.444467	0.0496654	TRUE
Pp1a-fragment	RPRC012904	37.9176	58.4717	-0.566092	0.193751	FALSE
F box protein Jetlag (jet)-fragment	RPRC000510	350.158	690.464	-0.921216	3.07e-05	TRUE
supernumerary limbs (slmb)	RPRC008429	347.557	131.215	1.47052	2.8e-07	TRUE
nemo/serine/threonine-protein kinase (nmo)-Fragement	RPRC000184	67.1428	14.6724	2.27286	0.00448542	TRUE
EGF domain-specific O-linked N-acetylglucosamine transferase (Eogt)	RPRC007338	396.133	592.195	-0.521066	0.00873752	TRUE
Narrow abdomen (na)	RPRC007564	183.892	176.311	0.122094	0.699655	FALSE
ataxin-2	RPRC000939	307.039	333.506	-0.0608356	0.842636	FALSE
circadian trip (ctrip)	RPRC008959	1619.04	1430.87	0.242364	0.298165	FALSE
alien	RPRC011808	258.223	277.438	-0.0455054	0.782825	FALSE
Calcium-activated potassium channel slowpoke (dSlo) Fragment	RPRC002904	249.39	211.335	0.235483	0.334133	FALSE
single-minded (sim)	RPRC001595	4.27186	0	4.29331	0.256709	FALSE
Polyadenylate-binding protein 2 (Pabp2)	RPRC008620	998.885	1592.28	-0.611476	4.15e-09	TRUE
takeout (to)	RPRC010098	6.74641	4.21444	0.766141	0.706141	FALSE
takeout (to)	RPRC002313	12.324	3.74571	1.80094	0.19565	FALSE
takeout (to)	RPRC010096	259.453	12.6494	2.02469	0.0668236	TRUE

## Sheet: Carbohydrate Metabolism 
Carbohydrate Metabolism	VectorBase code	readcount_MT_3 h PBM	readcount_MT_UFC	log2FoldChange	padj	significant
Glycolytic-Krebs cycle
Hexokinase 1	RPRC003961	952.009	1712.02	-0.785381	0.00202899	TRUE
Hexokinase 2	RPRC012174	2567.77	2699.3	-0.00965456	0.965172	FALSE
phosphofructokinase 2 (PFK2)	RPRC005099	2157.18	1029.96	1.12953	2.26e-06	TRUE
glucose 6-phosphate isomerase	RPRC011963	2166.51	1617.92	0.484218	0.0119454	TRUE
Fructose-bisphosphate aldolase	RPRC009817	121.419	4.18229	4.92727	1	FALSE
Fructose-bisphosphate aldolase	RPRC009816	12552.1	22600	-0.785246	0.00348407	TRUE
Glucose-6-phosphate 1-epimerase	RPRC005141	301.211	383.936	-0.28738	0.458467	FALSE
triose phosphate isomerase	RPRC004460	4504.22	5670.56	-0.269212	0.285129	FALSE
glycerol-3-phosphate dehydrogenase	RPRC000813	ND	ND	ND	ND	ND
glycerol-3-phosphate dehydrogenase	RPRC006715	ND	ND	ND	ND	ND
Glycerol Kinase 3	RPRC006889	1495.94	2334.45	-0.579376	0.0996965	FALSE
Glycerol Kinase 5	RPRC009748	151.25	141.871	0.158434	0.661049	FALSE
Glycerol Kinase 3	RPRC010817	1440.6	1019.77	0.560892	0.0281116	TRUE
Glycerol Kinase 3	RPRC010944	1775.57	3404.53	-0.876608	0.00166674	TRUE
phosphoglycerate kinase (PGK1)	RPRC011161	1429.91	1555.35	-0.0598582	0.745871	FALSE
phosphoglycerate mutase	RPRC013541	6.62624	66.7757	0.491396	0.746076	FALSE
phosphoglycerate mutase	RPRC005826	1668.47	2258.13	-0.374428	0.170467	FALSE
Enolase (ENO)	RPRC013484	19626.2	30445.6	-0.570462	0.104097	FALSE
pyruvate kinase	RPRC006550	2377.48	2323.88	0.0955735	0.550346	FALSE
pyruvate kinase	RPRC010945	418.642	18.1178	0.557454	0.308245	FALSE
deoxyribose-phosphate aldolase	RPRC003474	374.775	386.712	0.0165396	0.947198	FALSE
phosphoglucomutase 2	RPRC002922	2326.37	1870.47	0.377428	0.12712	FALSE
phosphoglucomutase 1	RPRC011959	348.071	222.198	0.709989	0.0231162	TRUE
transaldolase	RPRC010552	940.779	1267.51	-0.368136	0.151054	FALSE
fructose-1,6-bisphosphatase	RPRC005550	89.1813	1.64793	5.81661	1	FALSE
fructose-1,6-bisphosphatase 1	RPRC005553	605.911	763.344	-0.271978	0.0232132	TRUE
fructose-1,6-bisphosphatase	RPRC010227	71.2541	0	22.3997	1	FALSE
glucose-6-phosphatase (G6pase)	RPRC014550	40.258	33.0457	0.340449	0.544202	FALSE
pyruvate carboxylase mitochondria isoform	RPRC008452	3772.57	5431.25	-0.463131	0.129857	FALSE
phosphoenolpyruvate carboxykinase	RPRC010918	1920.9	1260.49	0.670369	0.000506544	TRUE
Trehalose metabolism
TRET	RPRC007957	2.80546	0.84346	1.80528	0.403395	FALSE
Trehalose-6-phosphate synthase	RPRC003010	147.379	67.0449	1.20568	0.00130992	TRUE
TRE-2 (membrane)	RPRC004614	616.834	238.665	1.43144	1.92e-05	TRUE
TRE-1 (soluble)	RPRC012647	234.579	215.574	0.188893	0.74972	FALSE
